# Supplementary material for: Synaptotagmin 7 docks synaptic vesicles to support facilitation and Doc2α-triggered asynchronous release
Source: eLife. 2024 Mar 27;12:RP90632. doi: 10.7554/eLife.90632 (PMC10972563; doi:10.7554/eLife.90632)
Supplement: Figure 7—source code 1. [file elife-90632-fig7-code1.zip]

Archive with 13 entries (12 files):
- Scripts_model_WuandKusickElife/
- Scripts_model_WuandKusickElife/calculate_steady_state.m
- Scripts_model_WuandKusickElife/DualsensorODE.m
- Scripts_model_WuandKusickElife/ExtractInfo.m
- Scripts_model_WuandKusickElife/MainModel_dualsensor.m
- Scripts_model_WuandKusickElife/parsave.m
- Scripts_model_WuandKusickElife/Plotresults.m
- Scripts_model_WuandKusickElife/Plot_Varyparameters.m
- Scripts_model_WuandKusickElife/ReadMe.txt
- Scripts_model_WuandKusickElife/Run_dual.m
- Scripts_model_WuandKusickElife/Run_dual_differentsettings.m
- Scripts_model_WuandKusickElife/Run_Varyparameters.m
- Scripts_model_WuandKusickElife/Varyparameters.m
