# Supplementary material for: Synaptotagmin 7 docks synaptic vesicles to support facilitation and Doc2α-triggered asynchronous release
Source: eLife. 2024 Mar 27;12:RP90632. doi: 10.7554/eLife.90632 (PMC10972563; doi:10.7554/eLife.90632)
Supplement: Figure 7—source code 1. [file elife-90632-fig7-code1.zip › Scripts_model_WuandKusickElife/parsave.m]

function parsave(fname, x,y, par)
  save(fname, 'x', 'y', 'par')
end
