# Supplementary material for: Synaptotagmin 7 docks synaptic vesicles to support facilitation and Doc2α-triggered asynchronous release
Source: eLife. 2024 Mar 27;12:RP90632. doi: 10.7554/eLife.90632 (PMC10972563; doi:10.7554/eLife.90632)
Supplement: Figure 7—source code 1. [file elife-90632-fig7-code1.zip › Scripts_model_WuandKusickElife/ReadMe.txt]

ReadMe file for scripts used in Wu, Kusick et al., 2023

------------------------------------------------------------------
please cite the original work when refering to these model scripts:
Wu Zhenyong, Kusick Grant F., Berns Manon M. M., Raychaudhuri Sumana, Itoh Kie, Walter Alexander M., Chapman Edwin R., Watanabe Shigeki (2023) Synaptotagmin 7 transiently docks synaptic vesicles to support facilitation and Doc2α-triggered asynchronous release eLife 12:RP90632
https://doi.org/10.7554/eLife.90632.1
------------------------------------------------------------------

This folder contains the script used to simulate the model depicted in figure 7. 

To run a single run:
Run the script, 'run_dual.m'

To perform the paramter space exploration:
Run_varyparameters.m

To test multiple different settings:
run_dual_differentsettings.m 

To plot the figures depicted in figure 7:
Plotresults.m (uses workspaces generated in run_dual_differentsettings.m)

-------------------------------------------------------------------------
scripts are generated by:
Manon M.M. Berns (manon.berns@sund.ku.dk)
Alexander M. Walter (awalter@sund.ku.dk)
Department of neuroscience, unversity of Copenhagen
